# Supplementary material for: Identification of potential novel biomarkers to differentiate malignant thyroid nodules with cytological indeterminate
Source: BMC Cancer. 2020 Mar 12;20:199. doi: 10.1186/s12885-020-6676-z (PMC7066786; doi:10.1186/s12885-020-6676-z)
Supplement: Supplementary file 13 — Additional file 13: Table S7. The Genetic Alterations type of query genes. [file 12885_2020_6676_MOESM13_ESM.xlsx]

## Sheet: Sheet1
	Supporting Table. S7 Significant genes involving the type of Genetic Alterations in cBioPortal database
	Study ID	Sample ID	Altered	CC2D2B	CCND1	CFH	CITED1	CLDN1	CLDN16	FBXO2	FN1	FN1	FRMD3	G0S2	GABRB2	KRT19	LIPH	MDK	NDUFC2	TENM1	PPP2R2B	PROS1	RXRG	SCEL	SERGEF	SLC34A2	ST3GAL5	STK32A
	thca_tcga	TCGA-BJ-A0Z0-01	1																		CNA: AMP;							CNA: AMP;
	thca_tcga	TCGA-BJ-A192-01	1								CNA: HOMDEL;	CNA: HOMDEL;
	thca_tcga	TCGA-BJ-A2N9-01	1																					CNA: HOMDEL;
	thca_tcga	TCGA-BJ-A2NA-01	1																							MUT: T688M;
	thca_tcga	TCGA-DE-A3KN-01	1																						CNA: HOMDEL;
	thca_tcga	TCGA-DJ-A13V-01	1																									CNA: HOMDEL;
	thca_tcga	TCGA-DJ-A1QE-01	1			CNA: AMP;								CNA: AMP;
	thca_tcga	TCGA-EL-A4JX-01	1			CNA: AMP;								CNA: AMP;									CNA: AMP;
	thca_tcga	TCGA-EM-A22L-01	1																			MUT: K200I;		MUT: T320S;
	thca_tcga	TCGA-EM-A2OX-01	1																					CNA: HOMDEL;
	thca_tcga	TCGA-EM-A3FK-01	1				CNA: AMP;													CNA: AMP;
	thca_tcga	TCGA-EM-A3OB-01	1													CNA: AMP;
	thca_tcga	TCGA-EM-A4FV-01	1																			MUT: Q571K;
	thca_tcga	TCGA-ET-A3DO-01	1																	MUT: S1131F;
	thca_tcga	TCGA-ET-A3DQ-01	1	CNA: HOMDEL;
	thca_tcga	TCGA-FE-A22Z-01	1												CNA: AMP;
	thca_tcga	TCGA-FE-A235-01	1																					CNA: HOMDEL;
	thca_tcga	TCGA-IM-A3U2-01	1			CNA: AMP;								CNA: AMP;
	thca_tcga	TCGA-J8-A3O0-01	1								MUT: R534P;	MUT: R534P;
	thca_tcga_pub	TCGA-BJ-A0Z0-01	1																		CNA: AMP;							CNA: AMP;
	thca_tcga_pub	TCGA-BJ-A192-01	1								CNA: HOMDEL;	CNA: HOMDEL;
	thca_tcga_pub	TCGA-BJ-A2N9-01	1																					CNA: HOMDEL;
	thca_tcga_pub	TCGA-BJ-A2NA-01	1																							MUT: T688M;
	thca_tcga_pub	TCGA-DE-A3KN-01	1																						CNA: HOMDEL;
	thca_tcga_pub	TCGA-DJ-A1QE-01	1			CNA: AMP;								CNA: AMP;
	thca_tcga_pub	TCGA-EL-A4JX-01	1			CNA: AMP;								CNA: AMP;									CNA: AMP;
	thca_tcga_pub	TCGA-EM-A22L-01	1																			MUT: K200I;		MUT: T320S;
	thca_tcga_pub	TCGA-EM-A2OX-01	1																					CNA: HOMDEL;
	thca_tcga_pub	TCGA-EM-A3OB-01	1													CNA: AMP;
	thca_tcga_pub	TCGA-EM-A4FV-01	1																			MUT: Q571K;
	thca_tcga_pub	TCGA-ET-A3DO-01	1																	MUT: S1131F;
	thca_tcga_pub	TCGA-ET-A3DQ-01	1	CNA: HOMDEL;
	thca_tcga_pub	TCGA-FE-A22Z-01	1												CNA: AMP;
	thca_tcga_pub	TCGA-FE-A235-01	1																					CNA: HOMDEL;
	thca_tcga_pub	TCGA-H2-A26U-01	1			CNA: AMP;								CNA: AMP;									CNA: AMP;
	thca_tcga_pub	TCGA-IM-A3U2-01	1			CNA: AMP;								CNA: AMP;
	thca_tcga_pub	TCGA-J8-A3O0-01	1								MUT: R534P;	MUT: R534P;
	thca_tcga	TCGA-BJ-A0YZ-01	0
	thca_tcga	TCGA-BJ-A0Z2-01	0
	thca_tcga	TCGA-BJ-A0Z3-01	0
	thca_tcga	TCGA-BJ-A0Z9-01	0
	thca_tcga	TCGA-BJ-A0ZA-01	0
	thca_tcga	TCGA-BJ-A0ZB-01	0
	thca_tcga	TCGA-BJ-A0ZC-01	0
	thca_tcga	TCGA-BJ-A0ZE-01	0
	thca_tcga	TCGA-BJ-A0ZG-01	0
	thca_tcga	TCGA-BJ-A0ZH-01	0
	thca_tcga	TCGA-BJ-A0ZJ-01	0
	thca_tcga	TCGA-BJ-A18Y-01	0
	thca_tcga	TCGA-BJ-A18Z-01	0
	thca_tcga	TCGA-BJ-A191-01	0
	thca_tcga	TCGA-BJ-A28R-01	0
	thca_tcga	TCGA-BJ-A28S-01	0
	thca_tcga	TCGA-BJ-A28T-01	0
	thca_tcga	TCGA-BJ-A28V-01	0
	thca_tcga	TCGA-BJ-A28X-01	0
	thca_tcga	TCGA-BJ-A28Z-01	0
	thca_tcga	TCGA-BJ-A290-01	0
	thca_tcga	TCGA-BJ-A2N7-01	0
	thca_tcga	TCGA-BJ-A2N8-01	0
	thca_tcga	TCGA-BJ-A2P4-01	0
	thca_tcga	TCGA-BJ-A3EZ-01	0
	thca_tcga	TCGA-BJ-A3F0-01	0
	thca_tcga	TCGA-BJ-A3PR-01	0
	thca_tcga	TCGA-BJ-A3PT-01	0
	thca_tcga	TCGA-BJ-A3PU-01	0
	thca_tcga	TCGA-BJ-A45D-01	0
	thca_tcga	TCGA-BJ-A45E-01	0
	thca_tcga	TCGA-BJ-A45F-01	0
	thca_tcga	TCGA-BJ-A45G-01	0
	thca_tcga	TCGA-BJ-A45I-01	0
	thca_tcga	TCGA-BJ-A45J-01	0
	thca_tcga	TCGA-BJ-A45K-01	0
	thca_tcga	TCGA-BJ-A4O8-01	0
	thca_tcga	TCGA-BJ-A4O9-01	0
	thca_tcga	TCGA-CE-A13K-01	0
	thca_tcga	TCGA-CE-A27D-01	0
	thca_tcga	TCGA-CE-A3MD-01	0
	thca_tcga	TCGA-CE-A3ME-01	0
	thca_tcga	TCGA-CE-A482-01	0
	thca_tcga	TCGA-CE-A484-01	0
	thca_tcga	TCGA-CE-A485-01	0
	thca_tcga	TCGA-DE-A0XZ-01	0
	thca_tcga	TCGA-DE-A0Y2-01	0
	thca_tcga	TCGA-DE-A0Y3-01	0
	thca_tcga	TCGA-DE-A2OL-01	0
	thca_tcga	TCGA-DE-A4M8-01	0
	thca_tcga	TCGA-DE-A4M9-01	0
	thca_tcga	TCGA-DJ-A13L-01	0
	thca_tcga	TCGA-DJ-A13M-01	0
	thca_tcga	TCGA-DJ-A13O-01	0
	thca_tcga	TCGA-DJ-A13P-01	0
	thca_tcga	TCGA-DJ-A13R-01	0
	thca_tcga	TCGA-DJ-A13S-01	0
	thca_tcga	TCGA-DJ-A13T-01	0
	thca_tcga	TCGA-DJ-A13U-01	0
	thca_tcga	TCGA-DJ-A13W-01	0
	thca_tcga	TCGA-DJ-A13X-01	0
	thca_tcga	TCGA-DJ-A1QD-01	0
	thca_tcga	TCGA-DJ-A1QF-01	0
	thca_tcga	TCGA-DJ-A1QG-01	0
	thca_tcga	TCGA-DJ-A1QH-01	0
	thca_tcga	TCGA-DJ-A1QI-01	0
	thca_tcga	TCGA-DJ-A1QL-01	0
	thca_tcga	TCGA-DJ-A1QM-01	0
	thca_tcga	TCGA-DJ-A1QN-01	0
	thca_tcga	TCGA-DJ-A1QO-01	0
	thca_tcga	TCGA-DJ-A1QQ-01	0
	thca_tcga	TCGA-DJ-A2PN-01	0
	thca_tcga	TCGA-DJ-A2PO-01	0
	thca_tcga	TCGA-DJ-A2PP-01	0
	thca_tcga	TCGA-DJ-A2PQ-01	0
	thca_tcga	TCGA-DJ-A2PR-01	0
	thca_tcga	TCGA-DJ-A2PS-01	0
	thca_tcga	TCGA-DJ-A2PT-01	0
	thca_tcga	TCGA-DJ-A2PU-01	0
	thca_tcga	TCGA-DJ-A2PV-01	0
	thca_tcga	TCGA-DJ-A2PW-01	0
	thca_tcga	TCGA-DJ-A2PX-01	0
	thca_tcga	TCGA-DJ-A2PY-01	0
	thca_tcga	TCGA-DJ-A2PZ-01	0
	thca_tcga	TCGA-DJ-A2Q0-01	0
	thca_tcga	TCGA-DJ-A2Q1-01	0
	thca_tcga	TCGA-DJ-A2Q2-01	0
	thca_tcga	TCGA-DJ-A2Q3-01	0
	thca_tcga	TCGA-DJ-A2Q4-01	0
	thca_tcga	TCGA-DJ-A2Q5-01	0
	thca_tcga	TCGA-DJ-A2Q6-01	0
	thca_tcga	TCGA-DJ-A2Q7-01	0
	thca_tcga	TCGA-DJ-A2Q8-01	0
	thca_tcga	TCGA-DJ-A2Q9-01	0
	thca_tcga	TCGA-DJ-A2QA-01	0
	thca_tcga	TCGA-DJ-A2QB-01	0
	thca_tcga	TCGA-DJ-A2QC-01	0
	thca_tcga	TCGA-DJ-A3UK-01	0
	thca_tcga	TCGA-DJ-A3UM-01	0
	thca_tcga	TCGA-DJ-A3UN-01	0
	thca_tcga	TCGA-DJ-A3UO-01	0
	thca_tcga	TCGA-DJ-A3UP-01	0
	thca_tcga	TCGA-DJ-A3UQ-01	0
	thca_tcga	TCGA-DJ-A3UR-01	0
	thca_tcga	TCGA-DJ-A3US-01	0
	thca_tcga	TCGA-DJ-A3UT-01	0
	thca_tcga	TCGA-DJ-A3UU-01	0
	thca_tcga	TCGA-DJ-A3UW-01	0
	thca_tcga	TCGA-DJ-A3UX-01	0
	thca_tcga	TCGA-DJ-A3UY-01	0
	thca_tcga	TCGA-DJ-A3V7-01	0
	thca_tcga	TCGA-DJ-A3VA-01	0
	thca_tcga	TCGA-DJ-A3VB-01	0
	thca_tcga	TCGA-DJ-A3VE-01	0
	thca_tcga	TCGA-DJ-A3VF-01	0
	thca_tcga	TCGA-DJ-A3VJ-01	0
	thca_tcga	TCGA-DJ-A3VK-01	0
	thca_tcga	TCGA-DJ-A3VL-01	0
	thca_tcga	TCGA-DJ-A3VM-01	0
	thca_tcga	TCGA-DJ-A4UL-01	0
	thca_tcga	TCGA-DJ-A4UP-01	0
	thca_tcga	TCGA-DJ-A4UT-01	0
	thca_tcga	TCGA-DJ-A4UW-01	0
	thca_tcga	TCGA-DJ-A4V0-01	0
	thca_tcga	TCGA-DJ-A4V2-01	0
	thca_tcga	TCGA-DJ-A4V4-01	0
	thca_tcga	TCGA-DJ-A4V5-01	0
	thca_tcga	TCGA-DO-A1JZ-01	0
	thca_tcga	TCGA-DO-A1K0-01	0
	thca_tcga	TCGA-DO-A2HM-01	0
	thca_tcga	TCGA-E3-A3DY-01	0
	thca_tcga	TCGA-E3-A3DZ-01	0
	thca_tcga	TCGA-E3-A3E0-01	0
	thca_tcga	TCGA-E3-A3E1-01	0
	thca_tcga	TCGA-E3-A3E2-01	0
	thca_tcga	TCGA-E3-A3E3-01	0
	thca_tcga	TCGA-E3-A3E5-01	0
	thca_tcga	TCGA-E8-A242-01	0
	thca_tcga	TCGA-E8-A2EA-01	0
	thca_tcga	TCGA-E8-A413-01	0
	thca_tcga	TCGA-E8-A415-01	0
	thca_tcga	TCGA-E8-A418-01	0
	thca_tcga	TCGA-E8-A419-01	0
	thca_tcga	TCGA-E8-A433-01	0
	thca_tcga	TCGA-E8-A436-01	0
	thca_tcga	TCGA-E8-A437-01	0
	thca_tcga	TCGA-E8-A44K-01	0
	thca_tcga	TCGA-E8-A44M-01	0
	thca_tcga	TCGA-EL-A3CL-01	0
	thca_tcga	TCGA-EL-A3CM-01	0
	thca_tcga	TCGA-EL-A3CN-01	0
	thca_tcga	TCGA-EL-A3CO-01	0
	thca_tcga	TCGA-EL-A3CP-01	0
	thca_tcga	TCGA-EL-A3CR-01	0
	thca_tcga	TCGA-EL-A3CS-01	0
	thca_tcga	TCGA-EL-A3CT-01	0
	thca_tcga	TCGA-EL-A3CU-01	0
	thca_tcga	TCGA-EL-A3CV-01	0
	thca_tcga	TCGA-EL-A3CW-01	0
	thca_tcga	TCGA-EL-A3CX-01	0
	thca_tcga	TCGA-EL-A3CY-01	0
	thca_tcga	TCGA-EL-A3CZ-01	0
	thca_tcga	TCGA-EL-A3D0-01	0
	thca_tcga	TCGA-EL-A3D1-01	0
	thca_tcga	TCGA-EL-A3D4-01	0
	thca_tcga	TCGA-EL-A3D5-01	0
	thca_tcga	TCGA-EL-A3D6-01	0
	thca_tcga	TCGA-EL-A3GO-01	0
	thca_tcga	TCGA-EL-A3GP-01	0
	thca_tcga	TCGA-EL-A3GQ-01	0
	thca_tcga	TCGA-EL-A3GR-01	0
	thca_tcga	TCGA-EL-A3GS-01	0
	thca_tcga	TCGA-EL-A3GU-01	0
	thca_tcga	TCGA-EL-A3GV-01	0
	thca_tcga	TCGA-EL-A3GW-01	0
	thca_tcga	TCGA-EL-A3GX-01	0
	thca_tcga	TCGA-EL-A3GY-01	0
	thca_tcga	TCGA-EL-A3GZ-01	0
	thca_tcga	TCGA-EL-A3H1-01	0
	thca_tcga	TCGA-EL-A3H2-01	0
	thca_tcga	TCGA-EL-A3H3-01	0
	thca_tcga	TCGA-EL-A3H4-01	0
	thca_tcga	TCGA-EL-A3H5-01	0
	thca_tcga	TCGA-EL-A3H7-01	0
	thca_tcga	TCGA-EL-A3H8-01	0
	thca_tcga	TCGA-EL-A3MW-01	0
	thca_tcga	TCGA-EL-A3MX-01	0
	thca_tcga	TCGA-EL-A3MY-01	0
	thca_tcga	TCGA-EL-A3MZ-01	0
	thca_tcga	TCGA-EL-A3N2-01	0
	thca_tcga	TCGA-EL-A3N3-01	0
	thca_tcga	TCGA-EL-A3T0-01	0
	thca_tcga	TCGA-EL-A3T1-01	0
	thca_tcga	TCGA-EL-A3T2-01	0
	thca_tcga	TCGA-EL-A3T3-01	0
	thca_tcga	TCGA-EL-A3T6-01	0
	thca_tcga	TCGA-EL-A3T7-01	0
	thca_tcga	TCGA-EL-A3T8-01	0
	thca_tcga	TCGA-EL-A3T9-01	0
	thca_tcga	TCGA-EL-A3TA-01	0
	thca_tcga	TCGA-EL-A3TB-01	0
	thca_tcga	TCGA-EL-A3ZH-01	0
	thca_tcga	TCGA-EL-A3ZK-01	0
	thca_tcga	TCGA-EL-A3ZN-01	0
	thca_tcga	TCGA-EL-A3ZQ-01	0
	thca_tcga	TCGA-EL-A3ZR-01	0
	thca_tcga	TCGA-EL-A3ZT-01	0
	thca_tcga	TCGA-EL-A4JV-01	0
	thca_tcga	TCGA-EL-A4JW-01	0
	thca_tcga	TCGA-EL-A4JZ-01	0
	thca_tcga	TCGA-EL-A4K0-01	0
	thca_tcga	TCGA-EL-A4K2-01	0
	thca_tcga	TCGA-EL-A4K4-01	0
	thca_tcga	TCGA-EL-A4K6-01	0
	thca_tcga	TCGA-EL-A4KD-01	0
	thca_tcga	TCGA-EL-A4KG-01	0
	thca_tcga	TCGA-EL-A4KH-01	0
	thca_tcga	TCGA-EL-A4KI-01	0
	thca_tcga	TCGA-EM-A1CS-01	0
	thca_tcga	TCGA-EM-A1CT-01	0
	thca_tcga	TCGA-EM-A1CU-01	0
	thca_tcga	TCGA-EM-A1CV-01	0
	thca_tcga	TCGA-EM-A1CW-01	0
	thca_tcga	TCGA-EM-A1YA-01	0
	thca_tcga	TCGA-EM-A1YB-01	0
	thca_tcga	TCGA-EM-A1YC-01	0
	thca_tcga	TCGA-EM-A1YD-01	0
	thca_tcga	TCGA-EM-A1YE-01	0
	thca_tcga	TCGA-EM-A22I-01	0
	thca_tcga	TCGA-EM-A22J-01	0
	thca_tcga	TCGA-EM-A22K-01	0
	thca_tcga	TCGA-EM-A22M-01	0
	thca_tcga	TCGA-EM-A22N-01	0
	thca_tcga	TCGA-EM-A22O-01	0
	thca_tcga	TCGA-EM-A22P-01	0
	thca_tcga	TCGA-EM-A22Q-01	0
	thca_tcga	TCGA-EM-A2CJ-01	0
	thca_tcga	TCGA-EM-A2CK-01	0
	thca_tcga	TCGA-EM-A2CL-01	0
	thca_tcga	TCGA-EM-A2CN-01	0
	thca_tcga	TCGA-EM-A2CO-01	0
	thca_tcga	TCGA-EM-A2CP-01	0
	thca_tcga	TCGA-EM-A2CQ-01	0
	thca_tcga	TCGA-EM-A2CT-01	0
	thca_tcga	TCGA-EM-A2CU-01	0
	thca_tcga	TCGA-EM-A2OV-01	0
	thca_tcga	TCGA-EM-A2OW-01	0
	thca_tcga	TCGA-EM-A2OY-01	0
	thca_tcga	TCGA-EM-A2OZ-01	0
	thca_tcga	TCGA-EM-A2P0-01	0
	thca_tcga	TCGA-EM-A2P1-01	0
	thca_tcga	TCGA-EM-A2P2-01	0
	thca_tcga	TCGA-EM-A2P3-01	0
	thca_tcga	TCGA-EM-A3AI-01	0
	thca_tcga	TCGA-EM-A3AJ-01	0
	thca_tcga	TCGA-EM-A3AK-01	0
	thca_tcga	TCGA-EM-A3AL-01	0
	thca_tcga	TCGA-EM-A3AN-01	0
	thca_tcga	TCGA-EM-A3AO-01	0
	thca_tcga	TCGA-EM-A3AP-01	0
	thca_tcga	TCGA-EM-A3AQ-01	0
	thca_tcga	TCGA-EM-A3AR-01	0
	thca_tcga	TCGA-EM-A3FJ-01	0
	thca_tcga	TCGA-EM-A3FL-01	0
	thca_tcga	TCGA-EM-A3FM-01	0
	thca_tcga	TCGA-EM-A3FN-01	0
	thca_tcga	TCGA-EM-A3FO-01	0
	thca_tcga	TCGA-EM-A3FP-01	0
	thca_tcga	TCGA-EM-A3FQ-01	0
	thca_tcga	TCGA-EM-A3FR-01	0
	thca_tcga	TCGA-EM-A3O3-01	0
	thca_tcga	TCGA-EM-A3O6-01	0
	thca_tcga	TCGA-EM-A3O7-01	0
	thca_tcga	TCGA-EM-A3O8-01	0
	thca_tcga	TCGA-EM-A3O9-01	0
	thca_tcga	TCGA-EM-A3OA-01	0
	thca_tcga	TCGA-EM-A4FK-01	0
	thca_tcga	TCGA-EM-A4FM-01	0
	thca_tcga	TCGA-EM-A4FO-01	0
	thca_tcga	TCGA-EM-A4FQ-01	0
	thca_tcga	TCGA-EM-A4FR-01	0
	thca_tcga	TCGA-EM-A4G1-01	0
	thca_tcga	TCGA-ET-A25G-01	0
	thca_tcga	TCGA-ET-A25I-01	0
	thca_tcga	TCGA-ET-A25J-01	0
	thca_tcga	TCGA-ET-A25K-01	0
	thca_tcga	TCGA-ET-A25O-01	0
	thca_tcga	TCGA-ET-A25R-01	0
	thca_tcga	TCGA-ET-A2MY-01	0
	thca_tcga	TCGA-ET-A2MZ-01	0
	thca_tcga	TCGA-ET-A2N0-01	0
	thca_tcga	TCGA-ET-A2N1-01	0
	thca_tcga	TCGA-ET-A2N4-01	0
	thca_tcga	TCGA-ET-A2N5-01	0
	thca_tcga	TCGA-ET-A39I-01	0
	thca_tcga	TCGA-ET-A39J-01	0
	thca_tcga	TCGA-ET-A39K-01	0
	thca_tcga	TCGA-ET-A39L-01	0
	thca_tcga	TCGA-ET-A39M-01	0
	thca_tcga	TCGA-ET-A39N-01	0
	thca_tcga	TCGA-ET-A39O-01	0
	thca_tcga	TCGA-ET-A39P-01	0
	thca_tcga	TCGA-ET-A39R-01	0
	thca_tcga	TCGA-ET-A39S-01	0
	thca_tcga	TCGA-ET-A39T-01	0
	thca_tcga	TCGA-ET-A3BN-01	0
	thca_tcga	TCGA-ET-A3BO-01	0
	thca_tcga	TCGA-ET-A3BP-01	0
	thca_tcga	TCGA-ET-A3BQ-01	0
	thca_tcga	TCGA-ET-A3BS-01	0
	thca_tcga	TCGA-ET-A3BT-01	0
	thca_tcga	TCGA-ET-A3BU-01	0
	thca_tcga	TCGA-ET-A3BV-01	0
	thca_tcga	TCGA-ET-A3BW-01	0
	thca_tcga	TCGA-ET-A3BX-01	0
	thca_tcga	TCGA-ET-A3DP-01	0
	thca_tcga	TCGA-ET-A3DR-01	0
	thca_tcga	TCGA-ET-A3DS-01	0
	thca_tcga	TCGA-ET-A3DT-01	0
	thca_tcga	TCGA-ET-A3DU-01	0
	thca_tcga	TCGA-ET-A3DV-01	0
	thca_tcga	TCGA-ET-A3DW-01	0
	thca_tcga	TCGA-ET-A40S-01	0
	thca_tcga	TCGA-ET-A4KN-01	0
	thca_tcga	TCGA-FE-A230-01	0
	thca_tcga	TCGA-FE-A231-01	0
	thca_tcga	TCGA-FE-A232-01	0
	thca_tcga	TCGA-FE-A233-01	0
	thca_tcga	TCGA-FE-A234-01	0
	thca_tcga	TCGA-FE-A236-01	0
	thca_tcga	TCGA-FE-A237-01	0
	thca_tcga	TCGA-FE-A23A-01	0
	thca_tcga	TCGA-FE-A3PB-01	0
	thca_tcga	TCGA-FE-A3PC-01	0
	thca_tcga	TCGA-FE-A3PD-01	0
	thca_tcga	TCGA-FK-A3S3-01	0
	thca_tcga	TCGA-FK-A3SB-01	0
	thca_tcga	TCGA-FK-A3SD-01	0
	thca_tcga	TCGA-FK-A3SE-01	0
	thca_tcga	TCGA-FK-A3SG-01	0
	thca_tcga	TCGA-FK-A3SH-01	0
	thca_tcga	TCGA-FY-A2QD-01	0
	thca_tcga	TCGA-FY-A3BL-01	0
	thca_tcga	TCGA-FY-A3I4-01	0
	thca_tcga	TCGA-FY-A3I5-01	0
	thca_tcga	TCGA-FY-A3NM-01	0
	thca_tcga	TCGA-FY-A3NN-01	0
	thca_tcga	TCGA-FY-A3ON-01	0
	thca_tcga	TCGA-FY-A3R6-01	0
	thca_tcga	TCGA-FY-A3R7-01	0
	thca_tcga	TCGA-FY-A3R8-01	0
	thca_tcga	TCGA-FY-A3R9-01	0
	thca_tcga	TCGA-FY-A3RA-01	0
	thca_tcga	TCGA-FY-A3W9-01	0
	thca_tcga	TCGA-FY-A3WA-01	0
	thca_tcga	TCGA-FY-A40K-01	0
	thca_tcga	TCGA-FY-A4B3-01	0
	thca_tcga	TCGA-GE-A2C6-01	0
	thca_tcga	TCGA-H2-A26U-01	0
	thca_tcga	TCGA-H2-A2K9-01	0
	thca_tcga	TCGA-H2-A3RH-01	0
	thca_tcga	TCGA-H2-A3RI-01	0
	thca_tcga	TCGA-H2-A421-01	0
	thca_tcga	TCGA-IM-A3EB-01	0
	thca_tcga	TCGA-IM-A3ED-01	0
	thca_tcga	TCGA-IM-A3U3-01	0
	thca_tcga	TCGA-J8-A3NZ-01	0
	thca_tcga	TCGA-J8-A3O1-01	0
	thca_tcga	TCGA-J8-A3YE-01	0
	thca_tcga	TCGA-J8-A4HW-01	0
	thca_tcga	TCGA-KS-A41J-01	0
	thca_tcga	TCGA-KS-A4I5-01	0
	thca_tcga	TCGA-KS-A4I9-01	0
	thca_tcga	TCGA-KS-A4IB-01	0
	thca_tcga	TCGA-L6-A4EP-01	0
	thca_tcga	TCGA-L6-A4ET-01	0
	thca_tcga	TCGA-L6-A4EU-01	0
	thca_tcga	TCGA-MK-A4N6-01	0
	thca_tcga	TCGA-MK-A4N7-01	0
	thca_tcga	TCGA-MK-A4N9-01	0
	thca_tcga_pub	TCGA-BJ-A0YZ-01	0
	thca_tcga_pub	TCGA-BJ-A0Z2-01	0
	thca_tcga_pub	TCGA-BJ-A0Z3-01	0
	thca_tcga_pub	TCGA-BJ-A0Z9-01	0
	thca_tcga_pub	TCGA-BJ-A0ZA-01	0
	thca_tcga_pub	TCGA-BJ-A0ZB-01	0
	thca_tcga_pub	TCGA-BJ-A0ZC-01	0
	thca_tcga_pub	TCGA-BJ-A0ZE-01	0
	thca_tcga_pub	TCGA-BJ-A0ZG-01	0
	thca_tcga_pub	TCGA-BJ-A0ZH-01	0
	thca_tcga_pub	TCGA-BJ-A0ZJ-01	0
	thca_tcga_pub	TCGA-BJ-A18Y-01	0
	thca_tcga_pub	TCGA-BJ-A18Z-01	0
	thca_tcga_pub	TCGA-BJ-A191-01	0
	thca_tcga_pub	TCGA-BJ-A28R-01	0
	thca_tcga_pub	TCGA-BJ-A28S-01	0
	thca_tcga_pub	TCGA-BJ-A28T-01	0
	thca_tcga_pub	TCGA-BJ-A28V-01	0
	thca_tcga_pub	TCGA-BJ-A28X-01	0
	thca_tcga_pub	TCGA-BJ-A28Z-01	0
	thca_tcga_pub	TCGA-BJ-A290-01	0
	thca_tcga_pub	TCGA-BJ-A2N7-01	0
	thca_tcga_pub	TCGA-BJ-A2N8-01	0
	thca_tcga_pub	TCGA-BJ-A2P4-01	0
	thca_tcga_pub	TCGA-BJ-A3EZ-01	0
	thca_tcga_pub	TCGA-BJ-A3F0-01	0
	thca_tcga_pub	TCGA-BJ-A3PR-01	0
	thca_tcga_pub	TCGA-BJ-A3PT-01	0
	thca_tcga_pub	TCGA-BJ-A3PU-01	0
	thca_tcga_pub	TCGA-BJ-A45D-01	0
	thca_tcga_pub	TCGA-BJ-A45E-01	0
	thca_tcga_pub	TCGA-BJ-A45F-01	0
	thca_tcga_pub	TCGA-BJ-A45G-01	0
	thca_tcga_pub	TCGA-BJ-A45I-01	0
	thca_tcga_pub	TCGA-BJ-A45J-01	0
	thca_tcga_pub	TCGA-BJ-A45K-01	0
	thca_tcga_pub	TCGA-BJ-A4O8-01	0
	thca_tcga_pub	TCGA-BJ-A4O9-01	0
	thca_tcga_pub	TCGA-CE-A13K-01	0
	thca_tcga_pub	TCGA-CE-A27D-01	0
	thca_tcga_pub	TCGA-CE-A3MD-01	0
	thca_tcga_pub	TCGA-CE-A3ME-01	0
	thca_tcga_pub	TCGA-CE-A482-01	0
	thca_tcga_pub	TCGA-CE-A484-01	0
	thca_tcga_pub	TCGA-CE-A485-01	0
	thca_tcga_pub	TCGA-DE-A0XZ-01	0
	thca_tcga_pub	TCGA-DE-A0Y2-01	0
	thca_tcga_pub	TCGA-DE-A0Y3-01	0
	thca_tcga_pub	TCGA-DE-A2OL-01	0
	thca_tcga_pub	TCGA-DE-A4M8-01	0
	thca_tcga_pub	TCGA-DE-A4M9-01	0
	thca_tcga_pub	TCGA-DJ-A13M-01	0
	thca_tcga_pub	TCGA-DJ-A13O-01	0
	thca_tcga_pub	TCGA-DJ-A13P-01	0
	thca_tcga_pub	TCGA-DJ-A13R-01	0
	thca_tcga_pub	TCGA-DJ-A13S-01	0
	thca_tcga_pub	TCGA-DJ-A13T-01	0
	thca_tcga_pub	TCGA-DJ-A13U-01	0
	thca_tcga_pub	TCGA-DJ-A13V-01	0
	thca_tcga_pub	TCGA-DJ-A13W-01	0
	thca_tcga_pub	TCGA-DJ-A13X-01	0
	thca_tcga_pub	TCGA-DJ-A1QD-01	0
	thca_tcga_pub	TCGA-DJ-A1QF-01	0
	thca_tcga_pub	TCGA-DJ-A1QG-01	0
	thca_tcga_pub	TCGA-DJ-A1QH-01	0
	thca_tcga_pub	TCGA-DJ-A1QI-01	0
	thca_tcga_pub	TCGA-DJ-A1QL-01	0
	thca_tcga_pub	TCGA-DJ-A1QM-01	0
	thca_tcga_pub	TCGA-DJ-A1QN-01	0
	thca_tcga_pub	TCGA-DJ-A1QO-01	0
	thca_tcga_pub	TCGA-DJ-A1QQ-01	0
	thca_tcga_pub	TCGA-DJ-A2PN-01	0
	thca_tcga_pub	TCGA-DJ-A2PO-01	0
	thca_tcga_pub	TCGA-DJ-A2PP-01	0
	thca_tcga_pub	TCGA-DJ-A2PQ-01	0
	thca_tcga_pub	TCGA-DJ-A2PR-01	0
	thca_tcga_pub	TCGA-DJ-A2PS-01	0
	thca_tcga_pub	TCGA-DJ-A2PT-01	0
	thca_tcga_pub	TCGA-DJ-A2PU-01	0
	thca_tcga_pub	TCGA-DJ-A2PV-01	0
	thca_tcga_pub	TCGA-DJ-A2PW-01	0
	thca_tcga_pub	TCGA-DJ-A2PX-01	0
	thca_tcga_pub	TCGA-DJ-A2PY-01	0
	thca_tcga_pub	TCGA-DJ-A2PZ-01	0
	thca_tcga_pub	TCGA-DJ-A2Q0-01	0
	thca_tcga_pub	TCGA-DJ-A2Q1-01	0
	thca_tcga_pub	TCGA-DJ-A2Q2-01	0
	thca_tcga_pub	TCGA-DJ-A2Q3-01	0
	thca_tcga_pub	TCGA-DJ-A2Q4-01	0
	thca_tcga_pub	TCGA-DJ-A2Q5-01	0
	thca_tcga_pub	TCGA-DJ-A2Q6-01	0
	thca_tcga_pub	TCGA-DJ-A2Q7-01	0
	thca_tcga_pub	TCGA-DJ-A2Q8-01	0
	thca_tcga_pub	TCGA-DJ-A2Q9-01	0
	thca_tcga_pub	TCGA-DJ-A2QA-01	0
	thca_tcga_pub	TCGA-DJ-A2QB-01	0
	thca_tcga_pub	TCGA-DJ-A2QC-01	0
	thca_tcga_pub	TCGA-DJ-A3UK-01	0
	thca_tcga_pub	TCGA-DJ-A3UM-01	0
	thca_tcga_pub	TCGA-DJ-A3UN-01	0
	thca_tcga_pub	TCGA-DJ-A3UO-01	0
	thca_tcga_pub	TCGA-DJ-A3UP-01	0
	thca_tcga_pub	TCGA-DJ-A3UQ-01	0
	thca_tcga_pub	TCGA-DJ-A3UR-01	0
	thca_tcga_pub	TCGA-DJ-A3US-01	0
	thca_tcga_pub	TCGA-DJ-A3UT-01	0
	thca_tcga_pub	TCGA-DJ-A3UU-01	0
	thca_tcga_pub	TCGA-DJ-A3UW-01	0
	thca_tcga_pub	TCGA-DJ-A3UX-01	0
	thca_tcga_pub	TCGA-DJ-A3UY-01	0
	thca_tcga_pub	TCGA-DJ-A3V7-01	0
	thca_tcga_pub	TCGA-DJ-A3VA-01	0
	thca_tcga_pub	TCGA-DJ-A3VB-01	0
	thca_tcga_pub	TCGA-DJ-A3VE-01	0
	thca_tcga_pub	TCGA-DJ-A3VF-01	0
	thca_tcga_pub	TCGA-DJ-A3VJ-01	0
	thca_tcga_pub	TCGA-DJ-A3VL-01	0
	thca_tcga_pub	TCGA-DJ-A3VM-01	0
	thca_tcga_pub	TCGA-DJ-A4UL-01	0
	thca_tcga_pub	TCGA-DJ-A4UT-01	0
	thca_tcga_pub	TCGA-DJ-A4UW-01	0
	thca_tcga_pub	TCGA-DJ-A4V0-01	0
	thca_tcga_pub	TCGA-DJ-A4V2-01	0
	thca_tcga_pub	TCGA-DJ-A4V4-01	0
	thca_tcga_pub	TCGA-DJ-A4V5-01	0
	thca_tcga_pub	TCGA-DO-A1JZ-01	0
	thca_tcga_pub	TCGA-DO-A1K0-01	0
	thca_tcga_pub	TCGA-DO-A2HM-01	0
	thca_tcga_pub	TCGA-E3-A3DY-01	0
	thca_tcga_pub	TCGA-E3-A3DZ-01	0
	thca_tcga_pub	TCGA-E3-A3E0-01	0
	thca_tcga_pub	TCGA-E3-A3E1-01	0
	thca_tcga_pub	TCGA-E3-A3E2-01	0
	thca_tcga_pub	TCGA-E3-A3E3-01	0
	thca_tcga_pub	TCGA-E3-A3E5-01	0
	thca_tcga_pub	TCGA-E8-A242-01	0
	thca_tcga_pub	TCGA-E8-A2EA-01	0
	thca_tcga_pub	TCGA-E8-A413-01	0
	thca_tcga_pub	TCGA-E8-A415-01	0
	thca_tcga_pub	TCGA-E8-A418-01	0
	thca_tcga_pub	TCGA-E8-A419-01	0
	thca_tcga_pub	TCGA-E8-A433-01	0
	thca_tcga_pub	TCGA-E8-A436-01	0
	thca_tcga_pub	TCGA-E8-A437-01	0
	thca_tcga_pub	TCGA-E8-A44K-01	0
	thca_tcga_pub	TCGA-E8-A44M-01	0
	thca_tcga_pub	TCGA-EL-A3CL-01	0
	thca_tcga_pub	TCGA-EL-A3CM-01	0
	thca_tcga_pub	TCGA-EL-A3CN-01	0
	thca_tcga_pub	TCGA-EL-A3CO-01	0
	thca_tcga_pub	TCGA-EL-A3CP-01	0
	thca_tcga_pub	TCGA-EL-A3CR-01	0
	thca_tcga_pub	TCGA-EL-A3CS-01	0
	thca_tcga_pub	TCGA-EL-A3CT-01	0
	thca_tcga_pub	TCGA-EL-A3CU-01	0
	thca_tcga_pub	TCGA-EL-A3CV-01	0
	thca_tcga_pub	TCGA-EL-A3CW-01	0
	thca_tcga_pub	TCGA-EL-A3CX-01	0
	thca_tcga_pub	TCGA-EL-A3CY-01	0
	thca_tcga_pub	TCGA-EL-A3CZ-01	0
	thca_tcga_pub	TCGA-EL-A3D0-01	0
	thca_tcga_pub	TCGA-EL-A3D1-01	0
	thca_tcga_pub	TCGA-EL-A3D4-01	0
	thca_tcga_pub	TCGA-EL-A3D5-01	0
	thca_tcga_pub	TCGA-EL-A3D6-01	0
	thca_tcga_pub	TCGA-EL-A3GO-01	0
	thca_tcga_pub	TCGA-EL-A3GP-01	0
	thca_tcga_pub	TCGA-EL-A3GQ-01	0
	thca_tcga_pub	TCGA-EL-A3GR-01	0
	thca_tcga_pub	TCGA-EL-A3GS-01	0
	thca_tcga_pub	TCGA-EL-A3GU-01	0
	thca_tcga_pub	TCGA-EL-A3GV-01	0
	thca_tcga_pub	TCGA-EL-A3GW-01	0
	thca_tcga_pub	TCGA-EL-A3GX-01	0
	thca_tcga_pub	TCGA-EL-A3GY-01	0
	thca_tcga_pub	TCGA-EL-A3H1-01	0
	thca_tcga_pub	TCGA-EL-A3H2-01	0
	thca_tcga_pub	TCGA-EL-A3H4-01	0
	thca_tcga_pub	TCGA-EL-A3H5-01	0
	thca_tcga_pub	TCGA-EL-A3H7-01	0
	thca_tcga_pub	TCGA-EL-A3H8-01	0
	thca_tcga_pub	TCGA-EL-A3MW-01	0
	thca_tcga_pub	TCGA-EL-A3MX-01	0
	thca_tcga_pub	TCGA-EL-A3MY-01	0
	thca_tcga_pub	TCGA-EL-A3MZ-01	0
	thca_tcga_pub	TCGA-EL-A3N2-01	0
	thca_tcga_pub	TCGA-EL-A3N3-01	0
	thca_tcga_pub	TCGA-EL-A3T0-01	0
	thca_tcga_pub	TCGA-EL-A3T1-01	0
	thca_tcga_pub	TCGA-EL-A3T2-01	0
	thca_tcga_pub	TCGA-EL-A3T3-01	0
	thca_tcga_pub	TCGA-EL-A3T6-01	0
	thca_tcga_pub	TCGA-EL-A3T7-01	0
	thca_tcga_pub	TCGA-EL-A3T8-01	0
	thca_tcga_pub	TCGA-EL-A3T9-01	0
	thca_tcga_pub	TCGA-EL-A3TA-01	0
	thca_tcga_pub	TCGA-EL-A3TB-01	0
	thca_tcga_pub	TCGA-EL-A3ZH-01	0
	thca_tcga_pub	TCGA-EL-A3ZK-01	0
	thca_tcga_pub	TCGA-EL-A3ZQ-01	0
	thca_tcga_pub	TCGA-EL-A3ZR-01	0
	thca_tcga_pub	TCGA-EL-A3ZT-01	0
	thca_tcga_pub	TCGA-EL-A4JV-01	0
	thca_tcga_pub	TCGA-EL-A4JW-01	0
	thca_tcga_pub	TCGA-EL-A4JZ-01	0
	thca_tcga_pub	TCGA-EL-A4K0-01	0
	thca_tcga_pub	TCGA-EL-A4K2-01	0
	thca_tcga_pub	TCGA-EL-A4K4-01	0
	thca_tcga_pub	TCGA-EL-A4K6-01	0
	thca_tcga_pub	TCGA-EL-A4KD-01	0
	thca_tcga_pub	TCGA-EL-A4KG-01	0
	thca_tcga_pub	TCGA-EL-A4KH-01	0
	thca_tcga_pub	TCGA-EL-A4KI-01	0
	thca_tcga_pub	TCGA-EM-A1CS-01	0
	thca_tcga_pub	TCGA-EM-A1CT-01	0
	thca_tcga_pub	TCGA-EM-A1CU-01	0
	thca_tcga_pub	TCGA-EM-A1CV-01	0
	thca_tcga_pub	TCGA-EM-A1CW-01	0
	thca_tcga_pub	TCGA-EM-A1YA-01	0
	thca_tcga_pub	TCGA-EM-A1YB-01	0
	thca_tcga_pub	TCGA-EM-A1YC-01	0
	thca_tcga_pub	TCGA-EM-A1YD-01	0
	thca_tcga_pub	TCGA-EM-A1YE-01	0
	thca_tcga_pub	TCGA-EM-A22I-01	0
	thca_tcga_pub	TCGA-EM-A22J-01	0
	thca_tcga_pub	TCGA-EM-A22K-01	0
	thca_tcga_pub	TCGA-EM-A22M-01	0
	thca_tcga_pub	TCGA-EM-A22N-01	0
	thca_tcga_pub	TCGA-EM-A22O-01	0
	thca_tcga_pub	TCGA-EM-A22P-01	0
	thca_tcga_pub	TCGA-EM-A22Q-01	0
	thca_tcga_pub	TCGA-EM-A2CJ-01	0
	thca_tcga_pub	TCGA-EM-A2CK-01	0
	thca_tcga_pub	TCGA-EM-A2CL-01	0
	thca_tcga_pub	TCGA-EM-A2CN-01	0
	thca_tcga_pub	TCGA-EM-A2CO-01	0
	thca_tcga_pub	TCGA-EM-A2CP-01	0
	thca_tcga_pub	TCGA-EM-A2CQ-01	0
	thca_tcga_pub	TCGA-EM-A2CT-01	0
	thca_tcga_pub	TCGA-EM-A2CU-01	0
	thca_tcga_pub	TCGA-EM-A2OV-01	0
	thca_tcga_pub	TCGA-EM-A2OW-01	0
	thca_tcga_pub	TCGA-EM-A2OY-01	0
	thca_tcga_pub	TCGA-EM-A2OZ-01	0
	thca_tcga_pub	TCGA-EM-A2P0-01	0
	thca_tcga_pub	TCGA-EM-A2P1-01	0
	thca_tcga_pub	TCGA-EM-A2P2-01	0
	thca_tcga_pub	TCGA-EM-A2P3-01	0
	thca_tcga_pub	TCGA-EM-A3AI-01	0
	thca_tcga_pub	TCGA-EM-A3AJ-01	0
	thca_tcga_pub	TCGA-EM-A3AK-01	0
	thca_tcga_pub	TCGA-EM-A3AL-01	0
	thca_tcga_pub	TCGA-EM-A3AN-01	0
	thca_tcga_pub	TCGA-EM-A3AO-01	0
	thca_tcga_pub	TCGA-EM-A3AP-01	0
	thca_tcga_pub	TCGA-EM-A3AQ-01	0
	thca_tcga_pub	TCGA-EM-A3AR-01	0
	thca_tcga_pub	TCGA-EM-A3FJ-01	0
	thca_tcga_pub	TCGA-EM-A3FK-01	0
	thca_tcga_pub	TCGA-EM-A3FL-01	0
	thca_tcga_pub	TCGA-EM-A3FM-01	0
	thca_tcga_pub	TCGA-EM-A3FN-01	0
	thca_tcga_pub	TCGA-EM-A3FO-01	0
	thca_tcga_pub	TCGA-EM-A3FP-01	0
	thca_tcga_pub	TCGA-EM-A3FQ-01	0
	thca_tcga_pub	TCGA-EM-A3FR-01	0
	thca_tcga_pub	TCGA-EM-A3O3-01	0
	thca_tcga_pub	TCGA-EM-A3O6-01	0
	thca_tcga_pub	TCGA-EM-A3O7-01	0
	thca_tcga_pub	TCGA-EM-A3O8-01	0
	thca_tcga_pub	TCGA-EM-A3O9-01	0
	thca_tcga_pub	TCGA-EM-A3OA-01	0
	thca_tcga_pub	TCGA-EM-A4FK-01	0
	thca_tcga_pub	TCGA-EM-A4FM-01	0
	thca_tcga_pub	TCGA-EM-A4FO-01	0
	thca_tcga_pub	TCGA-EM-A4FQ-01	0
	thca_tcga_pub	TCGA-EM-A4FR-01	0
	thca_tcga_pub	TCGA-EM-A4G1-01	0
	thca_tcga_pub	TCGA-ET-A25G-01	0
	thca_tcga_pub	TCGA-ET-A25I-01	0
	thca_tcga_pub	TCGA-ET-A25J-01	0
	thca_tcga_pub	TCGA-ET-A25K-01	0
	thca_tcga_pub	TCGA-ET-A25O-01	0
	thca_tcga_pub	TCGA-ET-A25R-01	0
	thca_tcga_pub	TCGA-ET-A2MY-01	0
	thca_tcga_pub	TCGA-ET-A2MZ-01	0
	thca_tcga_pub	TCGA-ET-A2N0-01	0
	thca_tcga_pub	TCGA-ET-A2N1-01	0
	thca_tcga_pub	TCGA-ET-A2N4-01	0
	thca_tcga_pub	TCGA-ET-A2N5-01	0
	thca_tcga_pub	TCGA-ET-A39I-01	0
	thca_tcga_pub	TCGA-ET-A39J-01	0
	thca_tcga_pub	TCGA-ET-A39K-01	0
	thca_tcga_pub	TCGA-ET-A39L-01	0
	thca_tcga_pub	TCGA-ET-A39M-01	0
	thca_tcga_pub	TCGA-ET-A39N-01	0
	thca_tcga_pub	TCGA-ET-A39O-01	0
	thca_tcga_pub	TCGA-ET-A39P-01	0
	thca_tcga_pub	TCGA-ET-A39R-01	0
	thca_tcga_pub	TCGA-ET-A39S-01	0
	thca_tcga_pub	TCGA-ET-A39T-01	0
	thca_tcga_pub	TCGA-ET-A3BN-01	0
	thca_tcga_pub	TCGA-ET-A3BO-01	0
	thca_tcga_pub	TCGA-ET-A3BP-01	0
	thca_tcga_pub	TCGA-ET-A3BQ-01	0
	thca_tcga_pub	TCGA-ET-A3BS-01	0
	thca_tcga_pub	TCGA-ET-A3BT-01	0
	thca_tcga_pub	TCGA-ET-A3BU-01	0
	thca_tcga_pub	TCGA-ET-A3BV-01	0
	thca_tcga_pub	TCGA-ET-A3BW-01	0
	thca_tcga_pub	TCGA-ET-A3BX-01	0
	thca_tcga_pub	TCGA-ET-A3DP-01	0
	thca_tcga_pub	TCGA-ET-A3DR-01	0
	thca_tcga_pub	TCGA-ET-A3DS-01	0
	thca_tcga_pub	TCGA-ET-A3DT-01	0
	thca_tcga_pub	TCGA-ET-A3DU-01	0
	thca_tcga_pub	TCGA-ET-A3DV-01	0
	thca_tcga_pub	TCGA-ET-A3DW-01	0
	thca_tcga_pub	TCGA-ET-A40S-01	0
	thca_tcga_pub	TCGA-ET-A4KN-01	0
	thca_tcga_pub	TCGA-FE-A230-01	0
	thca_tcga_pub	TCGA-FE-A231-01	0
	thca_tcga_pub	TCGA-FE-A232-01	0
	thca_tcga_pub	TCGA-FE-A233-01	0
	thca_tcga_pub	TCGA-FE-A234-01	0
	thca_tcga_pub	TCGA-FE-A236-01	0
	thca_tcga_pub	TCGA-FE-A237-01	0
	thca_tcga_pub	TCGA-FE-A23A-01	0
	thca_tcga_pub	TCGA-FE-A3PB-01	0
	thca_tcga_pub	TCGA-FE-A3PC-01	0
	thca_tcga_pub	TCGA-FE-A3PD-01	0
	thca_tcga_pub	TCGA-FK-A3S3-01	0
	thca_tcga_pub	TCGA-FK-A3SB-01	0
	thca_tcga_pub	TCGA-FK-A3SD-01	0
	thca_tcga_pub	TCGA-FK-A3SE-01	0
	thca_tcga_pub	TCGA-FK-A3SG-01	0
	thca_tcga_pub	TCGA-FK-A3SH-01	0
	thca_tcga_pub	TCGA-FY-A2QD-01	0
	thca_tcga_pub	TCGA-FY-A3BL-01	0
	thca_tcga_pub	TCGA-FY-A3I4-01	0
	thca_tcga_pub	TCGA-FY-A3I5-01	0
	thca_tcga_pub	TCGA-FY-A3NM-01	0
	thca_tcga_pub	TCGA-FY-A3NN-01	0
	thca_tcga_pub	TCGA-FY-A3ON-01	0
	thca_tcga_pub	TCGA-FY-A3R6-01	0
	thca_tcga_pub	TCGA-FY-A3R7-01	0
	thca_tcga_pub	TCGA-FY-A3R8-01	0
	thca_tcga_pub	TCGA-FY-A3R9-01	0
	thca_tcga_pub	TCGA-FY-A3RA-01	0
	thca_tcga_pub	TCGA-FY-A3W9-01	0
	thca_tcga_pub	TCGA-FY-A3WA-01	0
	thca_tcga_pub	TCGA-FY-A40K-01	0
	thca_tcga_pub	TCGA-FY-A4B3-01	0
	thca_tcga_pub	TCGA-GE-A2C6-01	0
	thca_tcga_pub	TCGA-H2-A2K9-01	0
	thca_tcga_pub	TCGA-H2-A3RH-01	0
	thca_tcga_pub	TCGA-H2-A3RI-01	0
	thca_tcga_pub	TCGA-H2-A421-01	0
	thca_tcga_pub	TCGA-IM-A3EB-01	0
	thca_tcga_pub	TCGA-IM-A3ED-01	0
	thca_tcga_pub	TCGA-IM-A3U3-01	0
	thca_tcga_pub	TCGA-J8-A3NZ-01	0
	thca_tcga_pub	TCGA-J8-A3O1-01	0
	thca_tcga_pub	TCGA-J8-A3YE-01	0
	thca_tcga_pub	TCGA-J8-A4HW-01	0
	thca_tcga_pub	TCGA-KS-A41J-01	0
	thca_tcga_pub	TCGA-KS-A4I5-01	0
	thca_tcga_pub	TCGA-KS-A4I9-01	0
	thca_tcga_pub	TCGA-KS-A4IB-01	0
	thca_tcga_pub	TCGA-L6-A4EP-01	0
	thca_tcga_pub	TCGA-L6-A4ET-01	0
	thca_tcga_pub	TCGA-L6-A4EU-01	0
	thca_tcga_pub	TCGA-MK-A4N6-01	0
	thca_tcga_pub	TCGA-MK-A4N7-01	0
	thca_tcga_pub	TCGA-MK-A4N9-01	0
	thca_tcga_pub	TCGA-DJ-A13L-01	0
	thca_tcga_pub	TCGA-DJ-A3VK-01	0
	thca_tcga_pub	TCGA-DJ-A4UP-01	0
	thca_tcga_pub	TCGA-EL-A3GZ-01	0
	thca_tcga_pub	TCGA-EL-A3H3-01	0
	thca_tcga_pub	TCGA-EL-A3ZN-01	0
	thyroid_mskcc_2016	s_JF_thy_001_P	0
	thyroid_mskcc_2016	s_JF_thy_002_P	0
	thyroid_mskcc_2016	s_JF_thy_003_P	0
	thyroid_mskcc_2016	s_JF_thy_004_P	0
	thyroid_mskcc_2016	s_JF_thy_005_P	0
	thyroid_mskcc_2016	s_JF_thy_006_P	0
	thyroid_mskcc_2016	s_JF_thy_007_P	0
	thyroid_mskcc_2016	s_JF_thy_008_P	0
	thyroid_mskcc_2016	s_JF_thy_009_P	0
	thyroid_mskcc_2016	s_JF_thy_010_P	0
	thyroid_mskcc_2016	s_JF_thy_011_P	0
	thyroid_mskcc_2016	s_JF_thy_012_P	0
	thyroid_mskcc_2016	s_JF_thy_013_P	0
	thyroid_mskcc_2016	s_JF_thy_014_P	0
	thyroid_mskcc_2016	s_JF_thy_015_P	0
	thyroid_mskcc_2016	s_JF_thy_016_P	0
	thyroid_mskcc_2016	s_JF_thy_017_P	0
	thyroid_mskcc_2016	s_JF_thy_018_P	0
	thyroid_mskcc_2016	s_JF_thy_019_P	0
	thyroid_mskcc_2016	s_JF_thy_020_P	0
	thyroid_mskcc_2016	s_JF_thy_021_P	0
	thyroid_mskcc_2016	s_JF_thy_022_P	0
	thyroid_mskcc_2016	s_JF_thy_023_P	0
	thyroid_mskcc_2016	s_JF_thy_024_P	0
	thyroid_mskcc_2016	s_JF_thy_025_P	0
	thyroid_mskcc_2016	s_JF_thy_026_P	0
	thyroid_mskcc_2016	s_JF_thy_027_P	0
	thyroid_mskcc_2016	s_JF_thy_028_P	0
	thyroid_mskcc_2016	s_JF_thy_029_P	0
	thyroid_mskcc_2016	s_JF_thy_030_P	0
	thyroid_mskcc_2016	s_JF_thy_031_P	0
	thyroid_mskcc_2016	s_JF_thy_032_P	0
	thyroid_mskcc_2016	s_JF_thy_033_P	0
	thyroid_mskcc_2016	s_JF_thy_034_P	0
	thyroid_mskcc_2016	s_JF_thy_035_P	0
	thyroid_mskcc_2016	s_JF_thy_036_P	0
	thyroid_mskcc_2016	s_JF_thy_037_P	0
	thyroid_mskcc_2016	s_JJ_thy_003_P	0
	thyroid_mskcc_2016	s_JJ_thy_004_P	0
	thyroid_mskcc_2016	s_JJ_thy_007_P	0
	thyroid_mskcc_2016	s_JJ_thy_008_P	0
	thyroid_mskcc_2016	s_JJ_thy_009_P	0
	thyroid_mskcc_2016	s_JJ_thy_010_P	0
	thyroid_mskcc_2016	s_JJ_thy_011_P	0
	thyroid_mskcc_2016	s_JJ_thy_012_P	0
	thyroid_mskcc_2016	s_JJ_thy_016_P	0
	thyroid_mskcc_2016	s_JJ_thy_017_P	0
	thyroid_mskcc_2016	s_JJ_thy_018_P	0
	thyroid_mskcc_2016	s_JJ_thy_019_P	0
	thyroid_mskcc_2016	s_JJ_thy_023_P	0
	thyroid_mskcc_2016	s_JJ_thy_026_P	0
	thyroid_mskcc_2016	s_JJ_thy_027_P	0
	thyroid_mskcc_2016	s_JJ_thy_028_P	0
	thyroid_mskcc_2016	s_JJ_thy_029_P	0
	thyroid_mskcc_2016	s_JJ_thy_030_P	0
	thyroid_mskcc_2016	s_JJ_thy_032_P	0
	thyroid_mskcc_2016	s_JJ_thy_033_P	0
	thyroid_mskcc_2016	s_JJ_thy_034_P	0
	thyroid_mskcc_2016	s_JJ_thy_035_P	0
	thyroid_mskcc_2016	s_JJ_thy_036_P	0
	thyroid_mskcc_2016	s_JJ_thy_037_P	0
	thyroid_mskcc_2016	s_JJ_thy_038_P	0
	thyroid_mskcc_2016	s_JJ_thy_039_P	0
	thyroid_mskcc_2016	s_JJ_thy_041_P	0
	thyroid_mskcc_2016	s_JJ_thy_042_P	0
	thyroid_mskcc_2016	s_JJ_thy_043_P	0
	thyroid_mskcc_2016	s_JJ_thy_044_P	0
	thyroid_mskcc_2016	s_JJ_thy_045_P	0
	thyroid_mskcc_2016	s_JJ_thy_046_P	0
	thyroid_mskcc_2016	s_JJ_thy_047_P	0
	thyroid_mskcc_2016	s_JJ_thy_048_P	0
	thyroid_mskcc_2016	s_JJ_thy_049_P	0
	thyroid_mskcc_2016	s_JJ_thy_050_P	0
	thyroid_mskcc_2016	s_JJ_thy_051_P	0
	thyroid_mskcc_2016	s_JJ_thy_052_P	0
	thyroid_mskcc_2016	s_JJ_thy_053_P	0
	thyroid_mskcc_2016	s_JJ_thy_054_P	0
	thyroid_mskcc_2016	s_JJ_thy_055_P	0
	thyroid_mskcc_2016	s_JJ_thy_056_P	0
	thyroid_mskcc_2016	s_JJ_thy_057_P	0
	thyroid_mskcc_2016	s_JJ_thy_058_P	0
	thyroid_mskcc_2016	s_JJ_thy_059_P	0
	thyroid_mskcc_2016	P-0000174-T01-IM3	0
	thyroid_mskcc_2016	P-0000285-T01-IM3	0
	thyroid_mskcc_2016	P-0000320-T01-IM3	0
	thyroid_mskcc_2016	P-0000333-T01-IM3	0
	thyroid_mskcc_2016	P-0000415-T01-IM3	0
	thyroid_mskcc_2016	P-0000425-T01-IM3	0
	thyroid_mskcc_2016	P-0000460-T01-IM3	0
	thyroid_mskcc_2016	P-0000506-T01-IM3	0
	thyroid_mskcc_2016	P-0004012-T01-IM3	0
	thyroid_mskcc_2016	P-0000555-T01-IM3	0
	thyroid_mskcc_2016	P-0000800-T01-IM3	0
	thyroid_mskcc_2016	P-0000876-T01-IM3	0
	thyroid_mskcc_2016	P-0000889-T01-IM3	0
	thyroid_mskcc_2016	P-0000890-T01-IM3	0
	thyroid_mskcc_2016	P-0000902-T01-IM3	0
	thyroid_mskcc_2016	P-0000904-T01-IM3	0
	thyroid_mskcc_2016	P-0000954-T01-IM3	0
	thyroid_mskcc_2016	P-0001006-T01-IM3	0
	thyroid_mskcc_2016	P-0001007-T01-IM3	0
	thyroid_mskcc_2016	P-0001041-T01-IM3	0
	thyroid_mskcc_2016	P-0004015-T01-IM3	0
	thyroid_mskcc_2016	P-0001280-T01-IM3	0
	thyroid_mskcc_2016	P-0001358-T02-IM3	0
	thyroid_mskcc_2016	P-0001384-T01-IM3	0
	thyroid_mskcc_2016	P-0001418-T01-IM3	0
	thyroid_mskcc_2016	P-0001671-T01-IM3	0
	thyroid_mskcc_2016	P-0001866-T01-IM3	0
	thyroid_mskcc_2016	P-0002058-T01-IM3	0
	thyroid_mskcc_2016	P-0002076-T01-IM3	0
	thyroid_mskcc_2016	P-0002204-T01-IM3	0
	thyroid_mskcc_2016	P-0002210-T01-IM3	0
	thyroid_mskcc_2016	P-0002212-T01-IM3	0
	thyroid_mskcc_2016	P-0002220-T01-IM3	0
	thyroid_mskcc_2016	P-0002233-T01-IM3	0
	thyroid_mskcc_2016	P-0002263-T01-IM3	0
